# Supplementary material for: Measuring critical force in sport climbers: a validation study of the 4 min all-out test on finger flexors
Source: Eur J Appl Physiol. 2024 Apr 26;124(9):2787–98. doi: 10.1007/s00421-024-05490-7 (PMC11365833; doi:10.1007/s00421-024-05490-7)
Supplement: Supplementary file 1 — Supplementary file1 (XLSX 16 KB) [file 421_2024_5490_MOESM1_ESM.xlsx]

## Sheet: dataset
Participant	body mass (kg)	height (cm)	Climbing ability – lead climbing (IRCRA scale)	Climbing experience (years)	Climbing training (sessions/week)	Climbing training (hours/week)	Fmax (kg)	Fmax(% BM)	W total (kg.s)	W'(kg.s)	W total (kg.s.kg-1)	W' (kg.s.kg-1)	CF (% BM)	CF(% Fmax)	Fatigue Index (% Fmax decrease)	CF720 (kg)	CF720(%BM)	CF_0 (kg)	time_0 (s)	CF_2 (kg)	time_2	CF_4 (kg)	time_4 (s)	CF_6 (kg)	time_6 (s)	AO deoxy rate 1st contraction (%/s)	AO StO2 min (%)	AO meanStO2 1 minute (%)	AO mean StO2 last minute (%)	AO reoxy Δ StO2 1 minute (%)	AO reoxy Δ StO2 last minute (%)	AO Fmin last 3 contractions(kg)	AO Fmin rel last 3 contractions(kg/kg)	AO Δ F last 3contractions (kg)	AO variability F last 3 contractions (kg)	AO time of contraction mean (s)	AO time of last 3 contractions (s)	AO RFD first 3 contractions (kg/s)	AO RFD last 3 contractions (kg/s)	AO Δ RFD (kg/s)	StO2_AO mean (%)	StO2_0 mean (%)	StO2_2 mean (%)	StO2_4 mean (%)	StO2_6 mean (%)	ΔStO2_0 reoxy last minute (%)	ΔStO2_2 reoxy last minute (%)	ΔStO2_4 reoxy last minute (%)	ΔStO2_6 reoxy last minute (%)
1	66	179	21	25	3	3	55	0.833333	4842.7	942.6	73.4	14.2818	0.363636	0.436364	60	16	0.242424	24	290	22	330	20	400	18	470	3.5	29	39	37.5	9.2	9.9	22	0.333333	5.96667	1	6.48	6.677	41	34	7	36.6	30.9	36.8	34.1	30.2	21.6	14.5	16.1	29.7
2	80	182	26	19	6	12	102	1.275	6760	2656	84.5	33.2	0.375	0.294118	71	24	0.3	30	260	28	390	26	430	24	720	2.1	30	47.9	41.7	12.8	18.4	26	0.325	11.25	7	6.47	5.46	100	60	40	43.7	41.5	40.4	40	48.7	17.6	14.7	18.1	26.1
3	54	167	18	8	3.5	6	49	0.907407	4893.2	1146.2	90.6	21.2259	0.42037	0.463265	54	18.7	0.346296	22.7	320	20.7	450	18.7	720	16.7	720	2.5	27	42	40.7	13.9	15	17	0.314815	13.1	1	6.906	6.886	90	61	29	40.3	46.9	46.9	46.7	50.5	21	20.8	19.6	13.8
4	83	187	12	3	1	2	46	0.554217	3781.3	1064.3	45.6	12.8229	0.201205	0.363043	64	10.7	0.128916	16.7	370	14.7	600	12.7	670	10.7	720	1.2	30	43.1	36.7	7.2	10.2	12	0.144578	10.6667	-1	6.746	6.796	82	51	31	42.8	56.8	49.2	55.1	54.6	27.7	20.5	18.2	18.1
5	65	165	18	20	3	4.5	48	0.738462	4864.1	999.8	74.8	15.3815	0.364615	0.49375	51	21.7	0.333846	23.7	340	21.7	720	19.7	720	17.7	720	1.8	36	46.8	44.5	7.1	4.5	22	0.338462	5.16667	-3	6.687	6.806	67	54	13	43.2	42.6	36.7	41.6	37.8	17.9	13.2	18.7	16.7
6	71	188	17	10	2	3	48	0.676056	3913.1	1270.2	55.1	17.8901	0.229577	0.339583	66	12.3	0.173239	16.3	500	14.3	640	12.3	720	10.3	720	1.6	31	41.4	40.1	8.2	8.4	11	0.15493	10.4333	3	6.573	6.74	118	42	76	43.1	52.5	43.5	44.2	50.9	29.2	19.9	21.1	15.3
7	62	173	24	12	3	4.5	74	1.19355	6246.1	1923.5	100.7	31.0242	0.446774	0.374324	55	21.7	0.35	27.7	430	25.7	420	23.7	640	21.7	720	2.7	33	38	41.9	8.1	8.5	21	0.33871	12.3	-1	6.674	6.513	158	68	90	39.4	40.1	35.6	31.2	47.3	16.8	14.9	22.8	18.1
8	63	169	14	15	2	3	45	0.714286	4462.6	1738.6	70.3	27.5968	0.253968	0.355556	67	12	0.190476	16	380	14	600	12	720	10	720	1.6	41	43.8	47.4	4.9	7.5	14	0.222222	5.4	0	6.785	7	123	60	63	45.4	46.7	50.2	49.9	52.6	13.2	11.6	10.6	9.9
9	72	174	22	6	1	2	64	0.888889	4152.8	1295.2	59.3	17.9889	0.222222	0.25	71	14	0.194444	16	660	14	720	12	720	10	720	2.2	28	37	31.7	8.9	8	14	0.194444	5.23333	-1	6.711	6.78	97	61	36	29.9	25.9	24.8	37.3	41.8	30.6	36.7	21.6	25.5
10	57	169	17	5	2.5	7	38	0.666667	3183.3	837.6	55.8	14.6947	0.257895	0.386842	58	10.7	0.187719	14.7	500	12.7	560	10.7	720	8.7	720	2.6	30	43	42	15.7	11.6	12	0.210526	7.73333	0	6.66	6.74	201	95	106	39.6	46.7	46.5	43.3	46.7	19.4	29.4	37.1	11.1
11	90	180	14	6	2	2	42	0.466667	3031.6	1261	34.8	14.0111	0.13	0.278571	75	9.7	0.107778	11.7	480	9.7	720	7.7	720	5.7	720	0.62	13	18	20.3	12.4	15.3	11	0.122222	4.06667	2	6.17	6.31	125	69	56	27.8	41.6	50.8	52	50.6	20	11.9	9.4	11.4
12	63	180	24	10	5	10	46	0.730159	4548.7	1249	72.2	19.8254	0.344444	0.471739	50	21.7	0.344444	21.7	720	19.7	720	17.7	720	15.7	720	3.8	10	18.7	24.4	22.1	25.1	20	0.31746	6.63333	0	6.49	6.343	81	32.8	48.2	17.3	43.3	45.8	49.2	47.6	33.2	12.4	24.3	14.9
	Colours		Abbreviations
	MVC test (kg)		AO	All-Out test
	All-out test		BM	Body mass
	Verification trials -0 (kg)		CF	Critical force calculated as the mean-force from the last three contractions
	Verification trials -2 (kg)		CF 720	Critical force calculated as the highest force participants were able to tolerate for 720 seconds
	Verification trials -4 (kg)		CF min	Critical force calculated as end-force from the last three contractions
	Verification trials -6 (kg)		deoxy	Contraction phase of the work-relief cycle
			Fmax	Finger flexor maximal voluntary contraction
			Fmin	End-force during the contraction
			IRCRA	International Rock Climbing Research Association universal scale for sport climbing ascents
			MVC	Maximal voluntary contraction
			O2	Oxygen
			reoxy	Relief phase of the work-relief cycle
			RFD	Rate of force development
			StO2	Muscle oxygen saturation
			W	Impulse from all contractions in the all-out test
			W’	Impulse from all contractions in the all-out test over the CF
			Δ	Delta
[truncated: 15 more columns]
